# Supplementary material for: Stella Regulates the Development of Female Germline Stem Cells by Modulating Chromatin Structure and DNA Methylation
Source: Int J Biol Sci. 2022 Apr 18;18(7):3006–18. doi: 10.7150/ijbs.69240 (PMC9066111; doi:10.7150/ijbs.69240)
Supplement: Supplementary file 2 — Supplementary table. [file ijbsv18p3006s2.xlsx]

## Sheet: Table S1
stella gRNA target site sequence
Species	Gene	sgRNA-1	sgRNA-2
Mouse	Stella	TGCGGTTCCGTAGACTGCGCCGG	AAGGGTCCGCACTTTGTTGTCGG

## Sheet: Table S2
			Primer sequences of potential off target sites for Stella gene
			Targets	Chromosome	Location	sequence(5' to 3')	Related genes
		sgRNA1	ON1	chr6	122628652	TGCGGTTCCGTAGACTGCGCCGG	Stella
			Off1	chr14	9156915	gGCGGaTCCaTAGACTGCaCAGA	intergenic
			Off2	chr2	166985095	TGCaGcTCCtTAGACcGCaCAGG	intron（Stau1）
			Off3	chr12	53132898	atCGGTTCCaTAGACTGCtgTGA	intron（Akap6）
			Off4	chr12	85959345	caaGGcTCCtTAGACTGCaCTGG	intron（Ttll5）
			Off5	chr18	78257533	TaCaGcTCCGTAGACTGtGCTGA	intergenic
		sgRNA2	ON2	chr6	122628745	AAGGGTCCGCACTTTGTTGTCGG	Stella
			Off6	chr12	99236346	cAGGGTCaGCACTcTGTTGcCGG	intron（Foxn3）
			Off7	chr15	78263411	AAGGGcaaGCACTcTGcTGTAGG	intergenic
			Off8	chr9	49931409	ctGGGTCCaCACTcTGcTGgAAG	intergenic
			Off9	chr5	83168549	gAGGGcCCaCACTTTGTgaaTGG	intergenic
			Off10	chr15	38970076	tAGGaTCCaCACTTTGTTagTGA	intergenic
			*PAM sequences were marked in bold and the mismatched nucleotides were labeled in lowercase letters

## Sheet: Table S3
Primers for RT-PCR and qRT-PCR
Gene	Sequence(5`-3`)	PCR product size
Oct4	F: CACCATCTGTCGCTTCGAGG	132bp
	R: AGGGTCTCCGATTTGCATATCT
Stella	F: GACCCAATGAAGGACCCTGAA	130bp
	R: GCTTGACACCGGGGTTTAG
Dazl	F: GTGTGTCGAAGGGCTATGGAT	328bp
	R: ACAGGCAGCTGATATCCAGTG
Fragilis	F: ATGTGGTCTGGTCCCTGTT	264bp
	R: CGGAAGTCGAATCCTCTA
Ddx4	F: GGAAACCAGCAGCAAGTGAT	213bp
	R: TGGAGTCCTCATCCTCTGG
Blimp-1	F: CGGAAAGCAACCCAAAGCAATAC	483bp
	R: CCTCGGAACCATAGGAAACATTC
Gapdh	F: AGGTCGGTGTGAACGGATTTG	123bp
	R: TGTAGACCATGTAGTTGAGGTCA
Akt1	F: ATGAACGACGTAGCCATTGTG	116bp
	R: TTGTAGCCAATAAAGGTGCCAT
ETV5	F: TCAGTCTGATAACTTGGTGCTTC	162bp
	R: GGCTTCCTATCGTAGGCACAA
Bcl6b	F: GGCTACGTCCGAGAGTTCAC	126bp
	R: CTTGTGCGCTCTTAGGGGT
Sycp3	F: AGCCAGTAACCAGAAAATTGAGC	106bp
	R: CCACTGCTGCAACACATTCATA
Stra8	F: ACCCTGGTAGGGCTCTTCAA	192bp
	R: GACCTCCTCTAAGCTGTTGGG
St8sia4	F: ATGCGCTCAATTAGAAAACGGT	112bp
	R: CGATGAGTTGCGTCTCTTGGT
Card9	F: CACACCCTATCTACGCCAGTG	195bp
	R: GTGACTTTCCGGTATAACTGAGG
Itih5	F: ATCAACTGCATGTGGAGGTCA	103bp
	R: ACTGAGACATCATTCCCCATCT
Tox	F: GCTCCCGTTCCATCCACAAA	113bp
	R: TCCCAATCTCTTGCATCACAGA
Hhip	F: TGAAGATGCTCTCGTTTAAGCTG	208bp
	R: CCACCACACAGGATCTCTCC
Sema7a	F: ACACACCGTGCTTTTCCATGA	131bp
	R: CCTTTGTGGAGCCGATGTTC
Prdm9	F:CTGAATACAAGTGGCTCAGAACA	160bp
	R:CCTCATAGGCAAGGCCCTTTC
Meikin	F:AGAAAACTGGCCCTCCAACC	103bp
	R:GGATGACCGGAGCTCAACTT

## Sheet: Table S4
Cell Type	RE	Total Reads	Unique Read pairs	Valid HiC pairs	Duplication Remaining Read pairs	Cis short-range contacts(<20kb)	Cis long-range contacts(>20kb)	Trans Contacts
Control	Dpn II	788007082	443350081	336372752	292886915	25604876	166038971	101243068
Stella-Over	Dpn II	981382194	556176241	410808143	352195289	33748263	206063779	112383247
Stella-KO	Dpn II	651899725	325716219	180051312	155450038	12008997	75914320	67526721
